# Supplementary material for: Genome-Wide Association Mapping for Yield and Yield-Related Traits in Rice (Oryza Sativa L.) Using SNPs Markers
Source: Genes (Basel). 2023 May 15;14(5):1089. doi: 10.3390/genes14051089 (PMC10218429; doi:10.3390/genes14051089)
Supplement: Supplementary file 1 [file genes-14-01089-s001.zip]

Archive with 1 entries (1 files):
- genes-2324582-supplementary.pdf
